# Supplementary material for: The Map in Our Head Is Not Oriented North: Evidence from a Real-World Environment
Source: PLoS One. 2015 Sep 9;10(9):e0135803. doi: 10.1371/journal.pone.0135803 (PMC4564159; doi:10.1371/journal.pone.0135803)
Supplement: S1 Dataset — (XLSX) [file pone.0135803.s001.xlsx]

## Sheet: Sheet1
Participant	Age	Sex (1m,2f)	Experience	SBSOD	Estimate
1	19	2	2	4.46667	72
2	20	2	2	1.6	160
3	22	1	4	4.86667	68
4	20	2	3	4.06667	82
5	23	1	4	5	44
6	21	1	3	5.46667	50
7	21	1	4	4	42
8	21	1	4	5.13333	53
9	22	2	4	6.8	55
10	22	1	4	5.66667	45
11	21	2	3	2.8	86
12	21	2	3	5.86667	66
13	19	1	1	5.06667	36
14	21	2	3	4.46667	42
15	19	2	1.5	4.46667	1
16	21	1	4	3	14
17	19	2	2	3.53333	174
18	18	2	0.5	4.2	110
19	18	2	0	3	160
20	18	1	0	5.33333	126
21	20	2	2	2.66667	140
22	19	2	1	4.33333	138
23	22	1	3.5	2.46667	98
24	22	1	4	4.5	50
25	18	1	0.5	4.8	60
26	20	1	2	5.4	10
27	23	1	4	3.6	42
28	20	2	3	3.26667	140
29	21	2	3	4.33333	44
30	21	2	2.5	4.2	0
31	18	2	0.0833333	2.07143	88
32	18	2	0.125	2.86667	148
33	18	2	1	3	82
34	18	1	1	3.6	24
35	18	2	0.166667	2.86667	124
36	20	1	3	4.73333	10
37	19	1	1	5.8	26
38	18	2	1	5.33333	175
39	21	2	3	2.46667	38
40	18	2	0.5	4.06667	126
41	18	1	1	5.2	60
42	19	2	0.5	3.06667	58
43	19	1	1	5.73333	58
44	18	1	1	4.57143	18
45	21	2	3	5.86667	32
46	21	1	3	5	34
47	19	1	1	3.8	82
48	21	1	4	4.8	56
49	19	2	1	3.2	24
50	21	2	3	5.46667	10
51	21	1	3	4.4	4
52	20	2	2	4.86667	0
53	18	1	0.5	4.26667	22
54	20	2	2	4.66667	146
55	19	1	2	5.13333	28
56	19	2	2.5	4.33333	18
57	18	2	0	4.13333	14
58	18	1	0.5	3.38462	22
59	21	2	4	4.66667	38
60	18	2	0.5	4.46667	36
61	20	2	3	4.66667	26
62	19	1	1	4.5	10
63	19	1	1	3.06667	2
64	21	2	3	3.46667	44
65	19	1	1	3.06667	64
66	18	1	1	3.73333	4
67	21	1	3	3.86667	34
68	18	2	0.5	2.2	22
69	19	1	0	3.53333	18
70	20	2	3	3.53333	18
71	19	1	1.5	2.33333	84
72	19	2	0	4.66667	14
73	18	1	0	4.93333	8
74	20	1	3	3.53333	103
75	19	2	2	4.4	26
76	19	2	1.5	4.86667	2
77	18	2	0.5	5.33333	52
78	19	2	1	4.33333	74
79	20	2	3	3.86667	0
80	18	2	0.5	1.46667	122
81	20	2	2	5.07143	16
82	22	2	4	3.06667	15
83	22	1	4	3.46667	7
84	23	1	2	4.46667	155
85	21	2	3	5.13333	9
86	21	2	3	4.13333	28
87	19	2	1	4.26667	91
88	18	2	1	5.13333	35
89	21	2	3	3.66667	45
90	19	1	2	4.13333	123
91	18	1	0.5	5.33333	8
92	21	1	3	4.73333	28
93	19	2	0	4.6	6
94	21	1	3	4.93333	44
95	20	2	3	2.4	64
96	18	2	0.5	3.46667	110
97	19	1	0.5	4.4	40
98	18	2	0.5	3.46667	58
99	18	1	1	3.86667	132
100	19	2	1	2.06667	24
101	22	1	3	5	30
102	21	1	0.5	4.06667	22
103	18	2	0.5	3.13333	116
104	21	2	3	4.4	5
105	20	2	1	4.53333	34
106	18	1	0	5.46667	52
107	20	2	2	1.73333	4
108	21	1	4	3.13333	10
109	21	2	3	5.26667	136
110	20	1	2	6	64
111	20	1	2.5	3.06667	62
112	20	1	2	4.86667	32
113	21	1	4	2.86667	24
114	22	2	4	4.86667	32
115	20	2	3	4.2	119
116	20	2	2.5	3.92857	2
117	19	1	2	5.6	16
118	20	2	2	4.53333	10
119	19	1	0.5	4.26667	22
120	20	2	2.5	4.13333	42
121	20	2	2	3.4	44
122	19	1	1	4.73333	72
123	20	1	2	2.66667	48
124	22	1	4	4.13333	146
125	19	1	1	3.86667	22
126	19	2	1	3.66667	124
127	20	1	0	5.33333	54
128	21	1	3	4.86667	72
129	19	2	1.5	3.06667	48
130	19	1	1	3.33333	38
131	21	2	3	4.86667	42
132	19	2	1.5	3.53333	4
133	22	1	3.5	3.2	86
134	21	2	3	5.53333	10
135	20	2	0.5	3.53333	70
136	19	2	2	5.13333	42
137	20	2	1.5	3.46667	42
138	19	1	1	6.33333	22
139	22	1	3	4.6	84
140	21	1	1.5	5	159
141	19	2	1	4.46667	46
142	21	1	2	5.73333	12
143	19	2	1	3.28571	124
144	21	2	2.5	2.13333	178
145	21	1	3	5.2	44
146	19	2	1	5.06667	8
147	19	2	1	5.73333	10
148	21	2	3	5.26667	38
149	18	2	0	3.4	132
150	19	2	1	3.13333	122
151	21	2	0	4	64
152	20	1	2.5	3.93333	64
153	20	2	1	4.4	24
154	19	2	1.5	2	68
155	20	2	3	2.8	90
156	20	2	1.25	3.86667	70
157	19	2	1	5	18
158	18	2	1	5.46667	48
159	19	2	1	3.6	160
160	18	2	1	2	146
161	20	1	2	4.4	15
162	21	2	3	6.26667	33
163	18	1	0.5	5.86667	32
164	19	1	2	3.06667	62
165	19	2	1	4.4	62
166	18	1	0	4.8	30
167	18	1	0.5	4.53333	32
168	19	2	1	3.66667	44
169	18	1	0.5	5.06667	6
170	18	1	0	3.13333	41
171	19	2	1.5	3.73333	50
172	18	1	0.25	3.93333	94
173	18	2	0.5	3.2	164
174	20	1	1	3.33333	134
175	20	1	3	4.46667	52
176	19	1	1	3.86667	58
177	19	1	2	4	32
178	20	1	1	4.33333	46
179	21	1	3	3.2	26
180	18	1	0	4.86667	128
181	20	2	2	2.73333	31
182	21	1	3	3.2	51
183	20	2	2	3.66667	5
184	21	1	3	5	163
185	21	1	2	3.6	40
186	21	2	4	5.86667	52
187	20	2	3	2.66667	58
188	22	1	0	4.53333	95
189	20	1	2	5	33
190	18	2	0.5	4.66667	162
191	18	2	0.5	4.6	94
192	18	2	0.5	1.46667	167
193	19	1	1	2.73333	68
194	18	1	0.5	2.6	41
195	20	2	1.5	4.2	158
196	19	2	1.5	4.33333	54
197	19	2	1.5	2.13333	114
198	19	1	1.5	5.53333	16
199	19	1	0.5	5.53333	56
200	20	2	3	2.4	156
