# Supplementary material for: The Map in Our Head Is Not Oriented North: Evidence from a Real-World Environment
Source: PLoS One. 2015 Sep 9;10(9):e0135803. doi: 10.1371/journal.pone.0135803 (PMC4564159; doi:10.1371/journal.pone.0135803)
Supplement: S2 Dataset — Includes also participant age, sex, years of experience with campus, and SBSOD. (XLSX) [file pone.0135803.s002.xlsx]

## Sheet: Sheet1
Participant	Age	Sex (1m,2f)	Experience	SBSOD	ERR_Mag	ERR_True	ERR_Road	ERR_Ctrl	RT_Mag	RT_True	RT_Road	RT_Ctrl
1	19	2	1.5	3.66667	25.8898	25.1112	18.7601	28.8368	4.04112	3.9351	4.00693	4.01064
2	18	1	0.5	3.13333	20.1385	24.3574	12.1836	31.0058	4.2733	4.23565	4.03708	4.03961
3	21	1	3	3.93333	43.6974	40.7255	36.751	61.6963	4.08156	4.1	4.0909	4.2823
4	20	2	2	3.66667	42.5425	58.4033	24.8737	33.8228	3.95535	3.79474	3.93311	3.93447
5	18	1	1	5.13333	31.8555	31.6492	46.9445	40.1027	4.16264	4.1982	4.12738	4.16475
6	19	1	2	4	35.8015	22.4207	18.8647	23.632	4.33486	4.26051	4.20704	4.20507
7	21	2	3	5.26667	64.1004	51.7424	34.937	49.1704	4.0736	4.05485	4.19274	4.28541
8	18	2	1	5.4	66.605	36.7824	34.8778	61.1023	3.96578	3.93099	3.85467	4.24345
9	18	2	1	3.6	22.6059	39.7271	25.466	32.8427	4.16854	4.0845	3.98573	4.00812
10	20	2	2	3.53333	62.7863	35.7281	13.8567	32.0506	4.35895	4.2245	4.09334	3.95204
11	20	2	1.5	3.6	21.9524	35.7356	18.9434	43.6107	3.92069	3.90865	3.87718	4.19498
12	22	1	3	3.66667	32.631	17.3251	30.1286	23.893	4.44399	4.51907	4.37674	4.23302
13	19	2	2	3.2	53.1528	23.2267	25.0617	36.5906	4.38047	4.48013	4.23796	4.17282
14	19	2	2	2.86667	23.0306	21.8189	21.0032	37.4284	4.13121	4.12503	3.92155	4.15036
15	19	2	1	3.2	30.1799	33.2726	27.6225	26.9594	4.03224	4.07304	4.04142	3.95757
16	22	2	2	3.06667	29.0782	28.5044	16.6813	23.1087	4.35607	4.3137	4.25156	4.21138
17	21	2	4	5.13333	42.8861	40.7946	36.6006	46.6065	4.29407	4.1674	4.18092	4.04738
18	19	2	1.5	2.73333	29.6162	44.6371	15.7892	34.7672	4.05927	4.04177	4.00028	4.02781
19	20	2	2	3.26667	45.8219	61.6715	25.2705	46.3824	4.22444	4.07213	4.0881	4.10581
20	20	1	2	4.6	36.4944	34.0112	37.7776	61.4805	4.34854	4.37745	4.34159	4.34656
21	18	1	1	2.46667	49.2616	30.8756	33.4153	40.6428	4.05798	4.07214	4.11879	4.18605
22	22	2	2	2.46667	98.673	91.6126	51.7074	46.5191	3.89761	3.76249	3.92917	4.21708
23	21	2	1	4.6	35.0025	59.5996	32.7934	54.6942	4.24611	4.20128	4.21631	4.10467
24	18	2	1	2.53333	34.5632	28.1627	25.668	23.176	4.20411	4.18104	4.08666	4.13579
25	19	2	1	4.8	43.5921	36.3281	30.1956	56.4434	4.07847	4.11616	3.97688	4.06078
26	20	1	2	3.2	41.4124	48.4192	21.0865	35.1227	4.18459	4.14901	4.0736	4.03446
27	20	2	2	3.26667	29.8141	41.2393	24.7265	43.273	3.95605	4.03816	3.98182	4.23276
28	19	2	1	3.86667	54.6209	29.206	36.5709	31.7886	4.16418	4.04219	4.08599	4.05772
29	21	2	3	3	26.5745	24.363	25.3659	26.462	4.1321	4.17754	4.13112	4.14018
30	18	1	0	2.8	42.1008	27.4246	21.6951	35.2416	4.17355	4.13001	4.0753	3.94334
31	21	2	2	3.73333	11.7549	10.3603	16.4421	26.3451	4.10726	4.1553	4.01552	4.11454
32	19	2	2	2.66667	34.1845	28.875	18.393	59.2039	4.17754	4.09094	3.96624	3.98993
33	19	1	1	2.33333	54.6378	27.542	31.1874	33.2081	4.33512	4.19489	4.11944	3.98864
34	21	2	3	4.13333	39.1994	32.4318	18.823	35.7495	4.07013	4.13157	4.02589	4.05087
35	20	1	2	4.6	37.0946	45.257	50.3948	45.7368	4.28145	4.16709	4.19198	4.16457
36	22	2	4	2.33333	58.1606	36.24	27.4385	27.2773	4.2589	4.23351	4.25893	4.17315
